# Supplementary material for: Iron-Reversible Bactericidal Activity of Marine-Derived Aspergillus ostianus Hydroxamate Pyrazinones Against Replicating and Hypoxia-Induced Non-Replicating Mycobacterium smegmatis
Source: Mar Drugs. 2026 Jul 3;24(7):236. doi: 10.3390/md24070236 (PMC13412789; doi:10.3390/md24070236)
Supplement: Supplementary file 1 [file marinedrugs-24-00236-s001.zip]

Archive with 1 entries (1 files):
- marinedrugs-4328893-supplementary.pdf
